# Supplementary material for: Assessing adverse effects of intra-articular botulinum toxin A in healthy Beagle dogs: A placebo-controlled, blinded, randomized trial
Source: PLoS One. 2018 Jan 10;13(1):e0191043. doi: 10.1371/journal.pone.0191043 (PMC5761897; doi:10.1371/journal.pone.0191043)
Supplement: S1 File — (XLSX) [file pone.0191043.s004.xlsx]

## Sheet: Description of data set
This is a data set for a study of assessing the adverse effects of intra-articular botulinum toxin A in healthy Beagle dogs
30IU of onabotulinum toxin A was used in this study
The data is provided by Helka Heikkilä helka.heikkila@helsinki.fi
Please contact Helka Heikkilä if you plan to conduct analyses on this data for publication

## Sheet: Description of variables
Variable name	Variable description
Dog	Dog indentity
Hindlimb	1=left hindlimb, 2=right hindlimb
Treatment	0=intra-articular plasebo (0.9% saline), 1=intra-articular BoNT/A (30IU of onabotulinum toxin A)
Timepoint	0=baseline, 1=24h, 2=72h, 3=1week, 4=2weeks, 5=4weeks, 6=8weeks, 7=12weeks
SI	%, symmetry index, 200 x (meanPVF(Botox-limb) - meanPVF (plasebo-limb)) / (mean PVF(Botox-limb) + meanPVF(plasebo-limb))
Goniometry	degrees, range of motion in joint
StaticWeight	% of bodyweight, static weightbearing
TNCC	x10^9/mL, total nuclear cell count in synovial fluid
Neutrophil%	%, neutrophil percentage in synovial fluid
MNCV	m/s, motor nerve conduction velocity
RNSAmp	%, repetitive nerve stimulation, maximal decrease of compound muscle action potential amplitude in repetitve nerve stimulation
RNSArea	%, repetitive nerve stimulation, maximal decrease of compound muscle action potential area in repetitve nerve stimulation
CMAPProx	mV, compound muscle action potential amplitude in proximal stimulation
CMAPDist	mV, compound muscle action potential amplitude in distal stimulation
CartilageStr	score for cartilage structural integrity and chondrocyte pathology
SynoviumStr	score for synovial cell layers and villous hyperplasia
SynoviumInf	score for synovial inflammatory cell infiltrates
BungnerB	0=no, 1=yes
InfCells	Number of inflammatory cells in nerve biopsies, mean of three biopsies per 5 HPF
WallerianDeg	0=no, 1=yes
SizeVar	0=no, 1=yes
Ringbinden	0=no, 1=yes
AngularFib	0=no, 1=yes

## Sheet: Data
Dog	Hindlimb	Treatment	Timepoint	SI	Goniometry	StaticWeight	TNCC	Neutrophil%	MNCV	RNSAmp	RNSArea	CMAPProx	CMAPDist	CartilageStr	SynoviumStr	SynoviumInf	BungnerB	InfCells	WallerianDeg	SizeVar	Ringbinden	AngularFib
1	1	1	0		135	19.7414	0.07	0	72.6	2	3	26.11	24.75
1	2	0	0		125	18.2759	0.11	0	60.9	-1	2	14.28	16
1			0	5.46795
1	1	1	1		130
1	2	0	1		125
1			1
1	1	1	2		135
1	2	0	2		130
1			2
1	1	1	3		145	18.9381
1	2	0	3		135	16.8142
1			3
1	1	1	4		135	23.2743	0.25	2	87	0	4	32.96	34.24
1	2	0	4		125	16.5487	0.2	4	80.5	0	1	11.14	19.44
1			4	6.97136
1	1	1	5		125	22.8814		0	60	15	10	32.96	29.3
1	2	0	5		120	16.3559		0	62.8	3	4	33.42	23.74
1			5	10.4908
1	1	1	6		130	23.8393	0.15	1	97.3	1	2	29.49	26.76
1	2	0	6		135	15.4464	0.45	0	77.2	0	3	24.93	22.7
1			6	-2.74354
1	1	1	7		125	20.5357		3	80.6	0	0	30.81	8.66	0	3	0	1	4.3	0	0	0	1
1	2	0	7		120	26.1607		2	103	3	6	33.78	24.24	2	4	1	1	4	1	0	0	0
1			7	-6.05414
2	1	1	0		140	17.2581		0	92.8	2	2	26.7	24.77
2	2	0	0		125	14.6774	0.2	0	105	1	-1	32.4	24.41
2			0	-3.08226
2	1	1	1		130
2	2	0	1		135
2			1
2	1	1	2		130
2	2	0	2		125
2			2
2	1	1	3		120	15.5645
2	2	0	3		135	20.1613
2			3
2	1	1	4		125	14.5968	0.19	1	106	0	0	24	15.7
2	2	0	4		125	18.1452	0.55	2	83.3	0	1	26.61	23.72
2			4	1.82389
2	1	1	5		120	14.6032	0.19	1	71	0	0	29.43	27.77
2	2	0	5		125	13.6508		0	83.5	0	1	30.39	30.45
2			5	1.91205
2	1	1	6		120	14.5902		1	86.3	0	1	19.74	9.15
2	2	0	6		125	15.2459	2.1	1	92.1	0	2	30.05	30.49
2			6	8.74429
2	1	1	7		125	13.1148		2	98.3	0	3	21.08	8.65	2	3	1	0	2.7	1	1	0	0
2	2	0	7		140	20.082		4	77.6	1	2	25.72	24.17	2	2	2	1	3	0	1	0	0
2			7	-0.866018
3	1	1	0		135	18.0159	0.13	1	102	1	4	32.53	26.32
3	2	0	0		135	17.4603		1	118	-1	-1	34.95	26.78
3			0	-0.359244
3	1	1	1		130
3	2	0	1		135
3			1
3	1	1	2		135
3	2	0	2		120
3			2
3	1	1	3		135	20.48
3	2	0	3		130	20.24
3			3
3	1	1	4		130	26.64		1	107	0	3	20.95	21.28
3	2	0	4		140	20.64		2	104	3	0	29.79	25.93
3			4	2.10136
3	1	1	5		125	15.6489		3	91	1	2	29.4	23.79
3	2	0	5		120	14.8855		2	76.2	0	0	34.77	34.06
3			5	0.182891
3	1	1	6		125	20.8397		2	108	0	1	23.4	24.82
3	2	0	6		120	13.9695		3	91.4	0	2	26.24	23.75
3			6	4.69065
3	1	1	7		125	24.8462		3	86	0	1	24.5	28.13	0	3	1	0	5.7	0	0	0	0
3	2	0	7		135	11.3077		2	70.5	0	3	29.83	29.78	7	4	2	1	6.3	1	1	0	0
3			7	-0.994254
4	1	0	0		130	20.3922		0	80	10	3	6.8	5.12
4	2	1	0		130	15.1961	1.05	79	75.7	0	0	6.2	7.13
4			0	5.74
4	1	0	1		135
4	2	1	1		135
4			1
4	1	0	2		135
4	2	1	2		125
4			2
4	1	0	3		130	18.8889
4	2	1	3		135	14.1414
4			3
4	1	0	4		125	15.3465	1.3	0	78.3	5	2	32.72	31.29
4	2	1	4		125	19.604	0.9	2	108	0	2	37.44	15.97
4			4	0.852663
4	1	0	5		115	16.4486	0.14	3	93	0	1	43.26	33.46
4	2	1	5		130	17.1963	0.41	2	93	0	1	43.26	33.46
4			5	-5.33478
4	1	0	6		120	20.9524	0.6	0	87.8	7	4	32.35	32.99
4	2	1	6		125	13.619	0.35	1	71.3	5	8	32.74	28.41
4			6	2.08528
4	1	0	7		120	16.9444	0.8	2	90	0	0	33.93	48.56	0	2	0	0	4	0	1	1	0
4	2	1	7		125	16.9444		1	101	0	0	49.45	49.4	3	4	1	1	8	1	1	1	0
4			7	-3.24968
5	1	0	0		125	18.0986		0	78.2	3	2	30.73	35.35
5	2	1	0		135	16.9014		0	154	0	-1	35.4	26.07
5			0	2.22091
5	1	0	1		135
5	2	1	1		130
5			1
5	1	0	2		140
5	2	1	2		140
5			2
5	1	0	3		130	15.8333
5	2	1	3		125	18.1944
5			3
5	1	0	4		135	12.5		3.5	95	0	1	35.23	35.21
5	2	1	4		130	20		2	68	5	8	27.23	27.22
5			4	8.90796
5	1	0	5		125	15.0345		0	83.7	0	0	32.37	25.5
5	2	1	5		135	16.1379		4	72.1	0	0	39.03	35.9
5			5	-0.414454
5	1	0	6		130	13.6232		1	83.7	9	5	36.8	31.13
5	2	1	6		120	18.6957		2	72.1	0	1	30.7	29.25
5			6	1.75989
5	1	0	7		135	17.7778		1	82.3	5	2	40.23	35.37	5	4	2	1	4	1	1	0	1
5	2	1	7		140	17.5		4	86.1	1	2	44.99	48	3	3	2	0	3.3	1	1	0	1
5			7	1.79441
6	1	0	0		135	23.3582	0.1	0	160	-1	0	19.77	20.78
6	2	1	0		130	18.5075	0.25	2	113	-1	2	24.48	24.03
6			0	-12.3264
6	1	0	1		135
6	2	1	1		135
6			1
6	1	0	2		135
6	2	1	2		125
6			2
6	1	0	3		125	19.2537
6	2	1	3		130	23.1343
6			3
6	1	0	4		125	19.1045	0	2	71.9	0	0	31.48	30.11
6	2	1	4		140	24.0299	0.3	1	113	0	2	28.53	26.4
6			4	-0.210069
6	1	0	5		135	16.5468		3	89.5	2	2	26.52	25.34
6	2	1	5		145	22.518		1	70	1	8	23.42	27.33
6			5	-9.14099
6	1	0	6		125	23.1343		7	91.6	3	7	33.18	37.49
6	2	1	6		135	25.9701	0.18	3	96.7	0	0	14.69	11.51
6			6	-18.4913
6	1	0	7		125	16.4179		2	91.3	0	1	16.66	20.86	8	2	1	0	5	1	1	0	0
6	2	1	7		125	25.3731		3	80	0	0	29.79	13.58	8	4	2	0	2.3	1	1	1	0
6			7	-16.2398
